# Supplementary material for: Prediction of Human Papillomavirus (HPV) Association of Oropharyngeal Cancer (OPC) Using Radiomics: The Impact of the Variation of CT Scanner
Source: Cancers (Basel). 2021 May 8;13(9):2269. doi: 10.3390/cancers13092269 (PMC8125906; doi:10.3390/cancers13092269)
Supplement: Supplementary file 1 [file cancers-13-02269-s001.zip]

Archive with 1 entries (1 files):
- cancers-1145948-supplementary.pdf
